# Supplementary material for: UV Light Inhibited HRV1b Replication but Reduced Adherens Epithelial Junction and Antiviral Responses via SOCS1 in Human Respiratory Epithelial Cells
Source: Viruses. 2026 Feb 28;18(3):303. doi: 10.3390/v18030303 (PMC13030477; doi:10.3390/v18030303)
Supplement: Supplementary file 1 [file viruses-18-00303-s001.zip]

Archive with 1 entries (1 files):
- viruses-4129333-supplementary.pdf
